# Supplementary material for: The Toxic Masculinity Scale: Development and Initial Validation
Source: Behav Sci (Basel). 2024 Nov 14;14(11):1096. doi: 10.3390/bs14111096 (PMC11591014; doi:10.3390/bs14111096)
Supplement: Supplementary file 1 [file behavsci-14-01096-s001.zip]

Archive with 1 entries (1 files):
- behavsci-3300723-supplementary.pdf
